# Supplementary material for: In vitro Cas9-assisted editing of modular polyketide synthase genes to produce desired natural product derivatives
Source: Nat Commun. 2020 Aug 11;11:4022. doi: 10.1038/s41467-020-17769-2 (PMC7419507; doi:10.1038/s41467-020-17769-2)
Supplement: Supplementary file 4 — Source Data [file 41467_2020_17769_MOESM4_ESM.xlsx]

## Sheet: Table 1
Table 1, raw data for Fluoppi assay
	Foci intensity
		conc (uM)	50	25	12.5	6.25	3.125	1.5625	0.78125	0.390625	0.195312	0.0976562	0.0488281	0.0244141	0.012207	0.00610352	0.00305176	0.00152588	0.000762939	0.00038147	0.000190735	9.53674e-05	control
		1	0.2989	0.3113	0.2834	0.3328	0.4223	0.3074	0.4221	0.3241	0.3566	0.3612	0.3632	0.345	0.2364	0.06499	0.0369	0.01804	0.009653	0.01544	0.00895	0.01161	0.01351
			0.4553	0.345	0.3194	0.3828	0.3831	0.3503	0.4622	0.3575	0.4014	0.3367	0.2888	0.3003	0.2753	0.06076	0.03402	0.005306	0.01526	0.008548	0.02271	0.0103	0.01834
			0.5427	0.3681	0.3771	0.4116	0.4233	0.4064	0.4598	0.3236	0.5261	0.3536	0.4741	0.3827	0.5339	0.02459	0.3176	0.005698	0.05621	0.02969	0.02107	0.03088	0.01907
		2	0.3058	0.3263	0.3157	0.3255	0.3541	0.3697	0.3175	0.3599	0.3211	0.306	0.1221	0.05679	0.01622	0.01966	0.01847	0.06388	0.01977	0.04148	0.01744	0.02068	0.006355
			0.2791	0.3214	0.354	0.2796	0.2997	0.3114	0.3752	0.2761	0.3269	0.2748	0.237	0.05606	0.03454	0.01473	0.0327	0.02909	0.01076	0.01907	0.007135	0.01364	0.01748
			0.2528	0.3499	0.2564	0.2953	0.3309	0.3338	0.289	0.3358	0.2723	0.2045	0.2378	0.04583	0.02495	0.01204	0.01128	0.00714	0.01197	0.0147	0.0155	0.008639	0.0165
		7	0.2714	0.3624	0.2778	0.285	0.3418	0.2891	0.2477	0.2002	0.1225	0.0343	0.03327	0.02982	0.02585	0.009728	0.01996	0.01988	0.02965	0.01763	0.02291	0.01546	0.02353
			0.2974	0.278	0.3903	0.273	0.3544	0.3472	0.2297	0.2003	0.05897	0.0166	0.007263	0.02323	0.06278	0.0229	0.02873	0.005935	0.01327	0.009567	0.01436	0.009859	0.01162
			0.3445	0.3289	0.3448	0.328	0.3825	0.3016	0.3237	0.254	0.08613	0.04409	0.02034	0.02961	0.01094	0.03931	0.02267	0.01208	0.0132	0.009808	0.01269	0.01479	0.02054
		9	0.3496	0.2867	0.3645	0.279	0.3491	0.3134	0.3134	0.3169	0.2721	0.282	0.2266	0.1568	0.03665	0.02196	0.01393	0.01977	0.01526	0.01287	0.007038	0.01796	0.0232
			0.3134	0.3845	0.3352	0.3226	0.3731	0.3737	0.2906	0.313	0.2692	0.2404	0.245	0.166	0.02818	0.02086	0.02436	0.009687	0.03513	0.02231	0.008763	0.01734	0.008577
			0.3176	0.2898	0.3161	0.3138	0.3792	0.3166	0.2987	0.309	0.2013	0.219	0.2523	0.1355	0.0403	0.01607	0.01751	0.01946	0.01148	0.02044	0.03506	0.0265	0.0232
		10	0.4648	0.403	0.4864	0.4751	0.374	0.4004	0.3848	0.4457	0.3726	0.4136	0.3046	0.2308	0.1191	0.03111	0.01047	0.01663	0.009136	0.02158	0.01089	0.02938	0.01271
			0.4194	0.3428	0.3577	0.3772	0.3995	0.3924	0.4238	0.3806	0.4258	0.3574	0.3291	0.2676	0.0902	0.03528	0.01326	0.006313	0.02959	0.01349	0.04735	0.02062	0.005872
			0.3824	0.3243	0.3572	0.3106	0.4137	0.3797	0.4902	0.4256	0.4147	0.3612	0.3775	0.239	0.07426	0.05091	0.01713	0.01798	0.01473	0.009009	0.006372	0.01935	0.02318
		11	0.02187	0.03878	0.02884	0.01525	0.02309	0.02173	0.01284	0.01709	0.0177	0.01375	0.004003	0.01964	0.01093	0.03172	0.0138	0.02126	0.002009	0.01899	0.009983	0.02286	0.01385
			0.0201	0.02312	0.0389	0.02728	0.03313	0.02485	0.02644	0.006803	0.02519	0.009337	0.01339	0.01491	0.01362	0.01801	0.01691	0.01678	0.003868	0.01621	0.01574	0.01106	0.007086
			0.02169	0.004037	0.01245	0.02945	0.02928	0.03636	0.03084	0.01525	0.008414	0.02775	0.01507	0.01835	0.01381	0.0222	0.01576	0.003092	0.01862	0.01221	0.02887	0.01492	0.01264
		13	0.3749	0.3317	0.3743	0.3647	0.3573	0.3991	0.4181	0.4069	0.3854	0.3145	0.1206	0.04032	0.01596	0.03874	0.02214	0.02629	0.02361	0.01002	0.01432	0.02036	0.0111
			0.3065	0.3763	0.3421	0.3805	0.4306	0.3532	0.3809	0.3307	0.3277	0.2601	0.1281	0.02924	0.01655	0.01998	0.02006	0.01654	0.0319	0.01191	0.008145	0.008593	0.02462
			0.4374	0.373	0.396	0.3539	0.409	0.4458	0.3423	0.3864	0.371	0.1852	0.1053	0.04626	0.01094	0.01509	0.01134	0.01268	0.02031	0.006949	0.01977	0.006167	0.01573
		14	0.2721	0.2553	0.2175	0.2549	0.2188	0.09025	0.02045	0.01986	0.01663	0.02191	0.01856	0.04	0.01853	0.01274	0.02172	0.01354	0.01101	0.01747	0.02463	0.01583	0.01834
			0.2164	0.272	0.1877	0.2832	0.1724	0.08153	0.02304	0.02708	0.02497	0.01721	0.02257	0.01743	0.03131	0.01148	0.01712	0.009078	0.009441	0.03336	0.01296	0.01285	0.02208
			0.2636	0.2457	0.2688	0.2819	0.1954	0.07652	0.03319	0.02914	0.01905	0.01479	0.02853	0.009054	0.01125	0.02185	0.01571	0.03888	0.01241	0.009483	0.02679	0.01813	0.0109
		15	0.4382	0.3402	0.3396	0.3637	0.3857	0.3165	0.3465	0.405	0.3656	0.3693	0.3546	0.3409	0.3436	0.1575	0.04113	0.02962	0.009661	0.02253	0.01213	0.01733	0.004863
			0.3564	0.3226	0.3224	0.3694	0.3532	0.3834	0.4349	0.3385	0.4341	0.3135	0.3355	0.4046	0.3356	0.2102	0.07899	0.01659	0.01831	0.02952	0.0332	0.01067	0.01641
			0.4638	0.4132	0.3917	0.3083	0.3973	0.336	0.4007	0.3714	0.3989	0.3917	0.3935	0.3885	0.3668	0.171	0.06427	0.0505	0.03236	0.01485	0.01291	0.005693	0.01389
		16	0.3983	0.3853	0.4107	0.3337	0.4619	0.3578	0.46	0.4389	0.3634	0.3743	0.2264	0.05792	0.05798	0.02498	0.03307	0.008334	0.009583	0.04487	0.02797	0.01132	0.01443
			0.3475	0.4351	0.3542	0.3579	0.4071	0.3604	0.2978	0.407	0.4076	0.3092	0.3107	0.05718	0.0563	0.01872	0.01421	0.01713	0.01833	0.01438	0.01973	0.0225	0.01047
			0.366	0.4313	0.4482	0.3756	0.4306	0.4124	0.3103	0.4337	0.3212	0.3931	0.3692	0.05874	0.05141	0.01859	0.0165	0.01044	0.008004	0.009614	0.01419	0.02884	0.01455
		17	0.2808	0.3555	0.3802	0.3119	0.3411	0.3124	0.395	0.4005	0.354	0.2733	0.1099	0.02138	0.01472	0.0303	0.01605	0.005895	0.01936	0.01856	0.01164	0.008575	0.001982
			0.2653	0.3578	0.3948	0.3692	0.3385	0.2927	0.3804	0.429	0.3591	0.3147	0.1021	0.01399	0.01188	0.01224	0.01212	0.00599	0.005776	0.01046	0.0145	0.02543	0.03045
			0.2658	0.2982	0.3075	0.3726	0.2558	0.3257	0.4169	0.3736	0.4502	0.3434	0.1573	0.02345	0.01532	0.02086	0.008772	0.02244	0.02867	0.003947	0.01487	0.01782	0.04465

## Sheet: SI Fig 11
Supplementary Figure 11, raw data for cytostaticity assay
	SKOV3 viability (%)
		conc (uM)	50	25	12.5	6.25	3.125	1.5625	0.78125	0.390625	0.195312	0.0976562	0.0488281	0.0244141	0.012207	0.00610352	0.00305176	0.00152588	0.000762939	0.00038147	0.000190735	9.53674e-05
		1	16.2914	54.7623	57.4574	63.0642	57.404	58.7824	55.2912	59.6939	59.4126	61.6576	61.0752	57.9188	59.3676	64.7212	70.7021	109.491	62.8644	75.0738	70.9075	78.6551
			24.9449	55.5106	56.8976	58.8331	54.6582	61.7251	54.1406	59.9218	60.6898	60.9402	65.4076	61.8714	65.1544	70.93	68.3221	104.599	63.4608	76.1204	70.7105	85.4856
			9.33711	57.3674	59.7333	63.2133	54.7426	62.9741	58.4223	61.0415	56.2843	62.0486	58.0904	60.6223	58.1917	65.8971	63.7872	106.073	66.3247	77.6114	77.7717	83.5163
		2	20.4701	100.431	91.2401	102.17	102.14	95.6681	93.861	98.8007	97.8808	97.7284	96.1308	96.5472	90.8209	105.417	96.969	105.605	98.5367	97.8427	95.7743	94.7482
			21.537	95.6763	95.4939	97.2167	98.5802	98.6918	97.8209	99.4539	94.3345	99.7614	100.194	96.2206	97.7202	102.861	96.5771	101.378	101.569	97.1786	103.991	102.883
			18.0941	97.4807	90.693	96.6805	90.6086	99.7532	97.184	95.347	95.1183	96.6969	102.467	94.7999	93.7004	97.3147	99.8158	101.109	95.9375	104.347	97.1487	98.289
		7	6.60175	30.8014	56.1478	61.8781	59.9442	62.0427	59.0774	74.9847	64.9092	88.4808	92.2718	94.3867	96.935	98.3505	94.7762	101.17	98.7153	98.2161	101.091	100.556
			5.905	31.4214	53.3361	60.8357	60.4352	64.1906	60.2295	68.2366	66.7608	88.7194	100.822	99.4395	92.0441	104.937	94.9216	105.093	102.504	103.184	101.546	108.9
			7.40548	36.3233	53.4431	65.5868	56.6498	69.194	57.4288	69.4875	68.9252	90.6259	88.19	102.303	93.9615	101.384	97.9198	100.295	98.3532	103.546	97.3794	101.585
		9	52.7881	70.4066	60.8645	70.1855	65.4745	73.7911	70.12	80.4946	74.9948	92.1165	90.4979	97.1987	99.142	105.079	97.3979	102.453	101.427	97.0704	105.289	102.9
			57.1552	72.8713	62.6905	70.8024	73.0132	76.4687	67.6444	81.9521	79.845	93.1864	93.6122	95.8203	93.5194	101.648	97.3543	108.512	99.7289	102.466	101.77	105.878
			56.0116	74.9702	63.5148	73.409	75.2431	72.9477	71.1381	78.4502	81.005	87.4574	92.3731	102.207	95.067	106.681	98.0803	105.835	104.194	103.842	103.965	100.338
		10	48.8463	91.7792	93.5333	95.6924	90.2904	96.7277	93.0313	97.7202	95.4243	104.771	100.239	104.736	103.715	103.424	103.481	106	100.524	103.442	89.9425	102.167
			50.1783	89.5318	97.4236	97.512	92.806	99.9021	94.8995	103.011	97.0386	104.323	99.1006	103.792	98.9238	105.612	101.148	105.264	98.3619	105.01	100.204	102.623
			51.8724	94.831	91.4541	89.4262	92.6606	92.6235	92.8003	102.922	93.9925	100.105	99.9905	99.5712	95.5783	104.942	97.2867	105.98	99.4087	103.892	100.384	104.731
		11	83.8299	91.0062	92.5475	95.0912	97.9942	98.281	100.048	104.012	95.0333	105.382	98.5302	103.296	99.5905	109.299	98.6113	106.419	97.8754	103.076	100.355	102.957
			79.1712	92.898	90.56	93.6108	99.5847	102.592	99.7731	107.552	97.6784	104.887	100.251	106.089	97.719	103.253	97.0497	105.211	100.077	104.539	96.1979	111.776
			81.9902	94.0772	91.0757	91.3104	88.9376	98.6779	98.6142	105.318	100.109	104.336	98.2781	104.553	101.239	106.5	99.3964	101.894	99.9874	104.988	95.7807	102.676
		13	61.1015	76.5774	74.0299	76.1275	67.3407	74.6496	70.508	72.2541	80.1142	93.4985	100.444	97.7534	100.465	104.505	103.578	105.527	104.32	103.334	104.925	101.427
			55.4819	73.5204	75.8653	79.3425	68.3329	66.6733	63.5924	69.6082	69.6797	97.2498	98.0216	103.987	101.156	110.068	105.307	100.986	108.334	108.608	98.7545	107.443
			58.9413	81.3746	76.64	78.4814	74.5245	70.4931	66.8908	63.1157	74.1044	95.3191	96.8208	103.284	96.8148	106.281	103.873	99.8659	103.868	110.429	103.71	106.862
		14	60.7488	73.715	81.8802	78.2215	84.4723	91.247	93.075	99.4177	97.2656	100.357	100.365	105.501	97.0577	102.669	98.0136	97.8516	101.899	104.327	103.149	105.266
			51.8059	77.6869	67.1941	79.4555	80.5571	92.8293	86.0249	102.693	98.6238	101.791	98.2431	103.238	94.012	101.394	98.7831	99.847	98.424	101.786	101.138	98.4348
			56.0155	72.7429	69.9374	79.4933	76.0965	89.9455	87.9879	104.354	95.0677	110.259	99.9685	105.434	97.3872	103.811	92.0652	104.219	94.1929	98.1972	93.2262	95.4836
		15	4.02573	51.1064	63.4626	65.8412	72.5197	85.664	77.1217	84.3352	91.0454	99.3663	95.1958	102.133	106.338	103.888	107.595	104.569	102.225	101.828	100.692	106.407
			3.85316	54.3364	66.9946	68.2227	73.9118	81.5338	82.2011	93.6541	91.8134	97.9109	98.9176	99.1276	100.221	104.837	102.064	105.809	104.742	104.256	106.666	102.142
			4.47442	53.3872	61.1674	74.07	77.3547	77.4726	82.5405	87.4358	87.5911	101.535	94.0395	104.086	102.544	103.338	106.442	104.607	102.257	105.283	103.709	104.377
		16	39.8578	45.3449	51.1877	56.9777	57.8196	55.0468	57.2834	55.5858	56.3304	58.2252	59.2865	60.0033	61.6537	59.0393	68.8662	77.2595	84.8776	97.4106	96.2382	102.428
			34.7151	51.774	53.8771	57.2695	56.147	57.9863	59.6866	55.9498	52.7436	56.0442	55.897	61.8398	60.5479	65.5461	64.1708	73.1531	86.4835	95.4491	92.3263	103.456
			38.5658	53.0186	55.3441	57.7529	56.8083	59.1893	56.2082	59.6866	56.6138	58.0502	56.4471	57.0861	55.4858	65.61	71.1055	83.0467	80.1461	92.9653	95.802	99.2693
		17	62.4756	64.3437	64.9804	66.1848	67.254	72.2006	71.6299	78.2104	69.9751	77.907	84.3223	95.9304	97.6994	103.136	106.671	108.361	108.217	109.226	88.5631	107.965
			57.2287	65.6772	62.1362	64.7462	64.9684	65.2087	70.7139	81.8385	69.7528	86.1694	79.4328	95.8463	96.6122	101.802	107.854	112.269	109.049	115.446	90.7856	109.277
			61.6316	67.5694	61.2562	66.0797	69.065	67.1489	71.5999	79.5409	72.3658	76.7417	88.476	95.9484	103.958	106.586	108.151	106.073	102.274	113.858	99.6216	114.458
	MESO1 viability (%)
		conc (uM)	50	25	12.5	6.25	3.125	1.5625	0.78125	0.390625	0.195312	0.0976562	0.0488281	0.0244141	0.012207	0.00610352	0.00305176	0.00152588	0.000762939	0.00038147	0.000190735	9.53674e-05
		1	1.05194	63.8542	71.1482	74.2682	73.6299	76.3741	68.4975	75.5667	74.7654	77.0243	74.994	75.1869	77.5632	78.3308	69.5037	116.28	73.1248	83.4294	73.6378	79.0189
			0.725819	64.2121	61.9333	70.6192	70.6789	73.5861	74.3836	76.4397	73.7273	74.4551	71.0309	77.2789	72.7669	75.4196	71.1422	112.844	70.1698	77.8536	77.7164	78.2115
			0.791441	64.0749	66.9762	74.8608	70.8479	76.2747	74.0833	76.1096	71.3172	75.344	73.8765	77.6308	76.219	78.6967	76.4755	111.162	69.957	85.9668	77.2232	78.0942
		2	2.4126	83.987	97.9598	97.3087	97.7276	99.8504	93.2568	108.736	103.045	107.081	101.629	103.038	102.89	104.988	103.654	97.0136	100.523	95.9679	97.4029	101.397
			1.21328	86.2949	98.9374	96.9159	94.6447	98.9828	95.1003	97.6124	104.869	98.7087	104.543	104.665	101.945	108.331	97.8079	108.136	110.735	98.4574	103.124	102.893
			1.26216	80.9128	92.3822	103.347	96.7588	101.902	98.3858	96.8199	106.778	102.048	103.148	100.718	99.0963	98.8135	100.088	104.828	97.2161	98.1449	96.139	104.855
		7	23.2128	64.4077	66.3256	67.2531	60.7544	70.0934	67.6512	71.643	68.6135	78.6327	80.7613	90.3823	86.0057	100.35	90.6942	97.9461	94.4487	98.7955	92.7465	96.8112
			30.1776	63.3227	60.8673	67.4571	62.0568	70.0486	64.6782	69.2141	70.4003	76.6086	86.3789	94.3608	92.2123	98.2016	93.07	94.3077	97.4583	98.3924	96.0995	102.212
			20.0854	65.2406	63.2032	72.2237	64.7246	72.655	62.893	71.2962	63.4869	76.753	84.1608	87.7693	89.5295	97.9444	92.7681	98.3957	94.3724	104.163	92.6868	99.0145
		9	52.9716	63.8954	63.2749	69.4188	65.1683	71.7675	66.3182	75.8055	74.8107	85.7429	82.4333	90.9511	89.8113	95.5894	92.3893	100.334	93.3807	95.0363	93.4835	101.216
			61.395	65.5376	63.0726	70.9143	66.325	69.2873	64.8429	72.1856	74.7113	83.8276	84.1716	98.9631	91.7789	96.692	92.2106	99.1199	94.8273	97.385	90.7268	98.3359
			51.0866	63.7892	61.3057	68.0531	69.8673	70.2854	71.9091	72.0743	76.1275	83.8597	90.6425	94.1124	91.0286	92.3235	94.7548	102.811	94.3299	97.884	98.0931	100.43
		10	53.7579	77.7967	90.4126	92.0511	85.5176	91.5347	88.5112	100.34	92.8321	102.29	99.0953	100.126	100.132	102.52	103.737	103.601	99.4327	104.598	95.7326	100.81
			51.9367	73.597	90.6325	98.3255	90.0342	95.2535	91.4956	99.5912	95.1957	104.773	97.7886	101.245	112.235	110.727	97.7196	107.931	101.614	103.467	102.851	105.312
			41.9622	73.2018	89.995	96.6478	83.9145	90.5561	91.7659	94.3028	98.277	99.4681	101.67	104.561	102.352	106.503	102.145	110.619	106.298	110.552	100.739	105.441
		11	57.9188	76.735	82.342	88.9635	84.8108	93.0076	94.8428	103.944	98.5897	105.628	98.5024	96.9717	100.432	103.851	100.948	101.388	105.168	98.3405	96.5836	103.939
			55.5586	80.1188	77.7977	88.086	80.7952	93.6538	90.2576	97.5252	98.7232	104.086	98.2817	101.247	97.7815	99.6915	89.9781	100.275	96.4537	99.5562	99.3924	103.49
			52.7996	74.5724	85.1757	84.7289	88.6663	91.6086	84.8179	98.0948	91.379	98.7819	96.0443	106.288	98.6876	97.3223	104.369	96.3593	100.729	101.27	97.8794	98.5398
		13	32.4994	61.7243	69.4009	68.1419	70.5931	71.3508	68.5263	77.5679	74.6432	82.0097	92.4663	95.9332	100.772	107.508	100.98	103.385	96.546	103.025	109.025	107.341
			29.8513	64.2702	72.5262	73.6961	66.4539	65.1504	67.0426	77.3766	72.4111	82.3458	89.4877	101.487	95.9277	105.006	98.5701	104.828	98.1857	106.895	99.7177	98.39
			28.1485	66.3184	66.5412	75.1575	63.3788	74.0322	66.272	73.8781	76.8474	85.5008	85.7088	98.1189	91.0624	100.178	103.855	103.861	93.1552	102.542	102.232	101.571
		14	59.2799	74.5648	72.524	77.5605	74.9648	79.2848	79.0414	93.671	90.3229	102.345	96.1459	94.7212	94.6497	95.6931	94.631	101.879	104.544	94.7774	97.7935	96.5799
			60.4612	69.3853	68.9445	74.2602	73.3836	71.5112	79.3733	94.1135	87.14	96.4352	100.925	100.263	95.7952	100.129	99.6182	101.058	94.7501	104.662	95.5978	99.385
			62.3794	68.7555	72.8355	73.4772	72.1172	77.0976	79.0941	98.6616	89.7527	97.3271	99.0565	106.144	96.3178	97.7969	99.0633	98.7177	96.4573	94.4812	99.0837	103.782
		15	0.629751	15.8884	63.9215	68.8696	67.6482	69.2142	66.4089	78.2105	70.6446	81.5854	82.9461	92.0656	87.6014	90.7567	89.2871	97.6816	93.3102	98.7726	92.0442	94.1192
			0.367255	37.1612	65.7572	67.4536	66.5482	70.0571	68.1875	69.3803	70.7749	82.7479	83.2908	89.5407	80.5087	91.5799	90.6389	92.8085	86.6675	101.458	96.0477	97.3995
			0.476182	39.6755	62.7947	68.0785	66.3857	68.2071	67.6661	71.4499	80.5873	83.7247	88.8085	86.3746	89.2657	97.0959	94.0959	93.221	94.3352	99.9583	92.6317	107.333
		16	31.6728	53.2057	59.166	67.2518	67.8507	73.1479	66.1492	78.4062	68.4847	78.377	72.5042	74.3652	73.8071	80.5219	74.8767	82.2002	80.3197	94.7605	86.2139	101.979
			33.67	49.9096	60.8112	68.9456	61.8982	73.5913	69.3481	74.8903	76.9127	74.3769	73.0176	81.3406	76.901	75.5515	75.1081	89.1269	78.8593	95.445	91.0579	98.1072
			30.1755	47.7452	58.1529	66.8609	65.7972	69.7526	68.9456	78.519	68.8794	75.7848	74.653	75.1917	75.8023	76.1874	66.9154	81.4087	75.4678	92.4289	98.0392	96.396
		17	61.4761	67.4278	72.1396	74.1756	72.8836	71.6598	73.0561	79.5523	71.4801	78.9036	85.1356	86.8806	83.4536	89.6498	92.87	98.2701	97.1002	100.072	89.0747	102.831
			62.6801	64.8383	65.266	73.9492	66.5329	74.3356	70.1359	76.7741	74.6608	77.5828	80.5784	80.2154	85.1015	88.7477	90.3686	93.6248	94.3166	104.82	91.5923	101.158
			65.7835	66.6353	66.4718	73.491	67.5482	71.9347	72.2115	75.4371	70.5187	79.5415	75.1963	88.293	91.2168	90.9185	91.1359	93.4559	95.535	96.5054	98.6654	92.1045
	Jurkat viability (%)
		conc (uM)	50	25	12.5	6.25	3.125	1.5625	0.78125	0.390625	0.195312	0.0976562	0.0488281	0.0244141	0.012207	0.00610352	0.00305176	0.00152588	0.000762939	0.00038147	0.000190735	9.53674e-05
		1	0.485348	7.666	18.3374	20.5583	23.8816	23.7864	23.7258	23.808	24.4387	23.9855	24.5079	25.3131	28.2801	30.7261	41.8549	100.076	32.5039	40.9588	40.0742	51.4584
			0.177977	6.41631	19.2307	22.0042	21.7517	22.655	24.2482	24.1284	24.1024	26.5859	23.9523	27.205	28.6553	31.7853	37.4319	102.723	31.7044	39.9169	35.175	52.8135
			0.196737	6.26623	18.3028	21.909	23.202	24.5714	23.6926	24.6147	25.4834	24.5815	23.3794	27.0708	28.3998	34.693	37.3944	104.98	32.4996	44.6328	40.383	57.3533
		2	0.703427	26.4134	79.623	93.2584	90.3477	97.9147	95.3958	103.004	97.5656	98.816	100.673	98.4087	103.037	101.462	96.0074	104.332	109.995	104.809	101.27	100.99
			0.720237	27.7673	78.8381	85.7328	91.8502	98.7151	92.3843	104.354	95.3299	102.695	95.7941	102.107	103.002	101.142	96.2247	104.74	99.9164	102.362	99.6979	102.638
			0.729288	28.9271	80.3394	88.3435	84.9207	101.463	89.9443	104.355	96.4199	105.142	99.1767	103.034	91.6757	98.8237	98.5302	99.4961	100.942	92.6416	100.082	90.155
		7	0.258148	0.740901	10.9144	24.0876	24.1513	26.672	31.0486	35.9602	46.2942	67.031	86.9907	98.936	90.6158	96.6534	93.5493	105.184	99.9792	101.51	95.1185	100.168
			0.185544	0.565123	10.5157	22.9679	25.8453	28.3254	29.2552	37.313	41.4094	64.4401	79.8246	98.4354	91.0107	94.5212	100.285	108.136	96.7782	98.3042	92.2819	101.406
			0.256874	0.96763	12.1092	23.0622	24.4098	28.3292	29.7914	37.7053	44.6116	67.8589	78.7661	90.3738	94.3479	97.8087	100.789	104.386	109.671	99.3869	102.849	96.7502
		9	18.3192	27.361	28.9768	31.2076	29.6989	36.1888	42.3951	51.3699	60.8695	74.8861	86.0285	93.7177	92.7454	105.416	97.6789	106.342	102.16	106.549	100.338	97.149
			17.4191	26.9265	26.0058	28.8904	29.5828	36.4377	40.2932	50.5046	57.0681	82.2413	88.3908	92.405	97.225	101.304	97.4468	104.193	103.483	107.092	100.966	97.9265
			19.3431	28.6595	28.1102	29.4797	29.0541	39.4202	41.8432	48.5897	58.0262	81.1813	81.4521	98.8498	97.8156	103.783	96.8588	102.687	104.208	103.406	98.6228	103.848
		10	2.71095	29.7754	63.4292	76.5093	74.2152	79.7188	82.3608	92.5553	97.6012	106.214	101.751	106.521	106.413	103.094	99.4433	103.668	100.102	98.3532	101.58	100.607
			3.52916	32.0596	64.0953	74.68	71.8761	82.1495	82.9565	88.6065	99.7038	107.818	99.9038	107.714	103.441	102.247	102.158	95.3128	103.319	99.8545	102.487	99.4404
			3.39819	29.9078	59.4775	74.5011	69.8904	77.6331	85.0914	95.1381	92.2638	101.284	103.157	103.03	103.698	98.6236	96.6915	102.696	99.4165	98.38	98.4645	103.089
		11	12.3139	45.9087	58.6481	68.8291	76.9128	93.7654	94.6882	100.851	100.51	106.108	97.2019	104.788	106.755	100.002	102.014	100.917	99.8849	103.461	102.505	99.5577
			11.6289	41.4152	56.084	66.4257	80.2095	86.6254	91.4991	100.448	100.425	104.067	96.2596	107.204	106.336	104.18	103.426	100.426	101.108	109.418	104.116	105.655
			15.6568	49.3368	57.4654	70.4299	77.7727	86.1668	97.03	105.572	103.256	110.975	106.545	106.589	106.127	103.214	101.125	103.865	97.3194	98.7874	102.361	104.831
		13	2.21899	24.6881	30.758	29.1709	30.2304	30.7212	31.6747	37.548	47.1925	69.4565	91.265	103.379	99.4328	100.05	102.338	98.0521	102.777	107.763	100.47	100.068
			1.68994	25.2723	29.9418	32.0057	28.8087	30.6647	31.2291	37.1024	42.6602	67.4705	92.0756	102.727	102.088	107.694	102.968	101.014	96.6291	104.389	101.259	112.559
			1.79604	24.8861	29.1567	30.4949	27.0688	32.3353	32.8643	36.6144	42.9403	74.0907	89.2945	105.044	101.92	103.461	101.628	107.909	102.195	104.797	101.604	105.429
		14	0.914286	31.2725	38.2353	45.56	45.1139	66.2021	78.6286	94.0003	95.6668	97.1374	101.416	102.191	100.355	98.3487	103.156	100.649	99.879	100.129	99.3978	100.348
			0.980426	31.8807	39.3856	45.1761	48.9616	62.3089	77.6495	89.0424	93.3454	96.76	103.859	108.193	99.2889	106.184	97.8221	100.981	94.3388	106.336	96.4241	99.0036
			0.55765	26.2964	37.1395	40.6047	51.4283	57.1863	70.234	89.3562	90.7802	101.357	107.55	105.832	100.556	106.518	100.132	105.97	105.992	110.075	106.916	99.6261
		15	0.428664	1.01734	25.9048	26.5727	28.2434	40.7186	43.64	61.7232	65.543	83.5219	84.8651	98.5383	95.4525	96.2644	94.5923	97.3903	101.31	96.718	101.52	98.2638
			0.113038	1.51207	23.898	24.6467	27.6327	32.3113	41.5686	56.4676	65.5694	80.1983	80.5212	88.3414	89.1004	98.5868	96.4288	95.0665	96.8927	100.922	96.3495	103.443
			0.0469768	1.06726	24.9711	25.7242	27.0455	35.9388	41.9606	56.0316	66.2917	77.6292	86.6767	94.3486	95.3674	98.2022	103.306	104.801	96.3128	97.0644	103.152	100.058
		16	0.247798	2.0381	11.8665	20.3605	20.3004	21.859	22.1479	25.2153	24.3282	24.032	25.7446	30.554	28.8531	34.8765	40.9028	56.4569	67.731	91.3495	86.8657	104.281
			0.26686	2.43106	14.6685	20.4661	23.0951	21.9587	22.6948	23.3106	26.3341	25.1772	23.5863	27.7593	27.6317	34.2079	41.6961	59.8953	69.1855	90.3613	92.3715	101.357
			0.233136	2.25364	14.4192	20.9983	21.0922	21.8693	23.1391	24.2872	22.7608	24.4279	25.8634	26.9382	27.8898	31.6888	44.048	53.5523	63.8058	75.489	84.6355	98.2439
		17	21.6295	28.8027	30.4848	28.4843	28.7751	29.2432	32.4446	32.3922	36.271	39.6294	40.0088	79.015	74.6971	96.3271	95.3022	105.882	100.359	106.963	101.354	98.1023
			21.7066	30.6345	26.8226	29.4555	27.6513	28.2401	31.1521	35.3871	33.6527	39.3982	50.1318	72.2939	81.9183	89.4447	96.9785	99.2537	101.398	107.203	98.3073	104.162
			20.3109	29.0484	30.4863	29.5166	29.4119	33.2224	32.6466	34.1761	37.8731	41.5993	57.0506	67.5094	78.2154	97.3187	104.105	103.996	99.3976	107.263	107.421	104.918
